# Supplementary material for: Studies on Biological and Molecular Effects of Small-Molecule Kinase Inhibitors on Human Glioblastoma Cells and Organotypic Brain Slices
Source: Life (Basel). 2022 Aug 17;12(8):1258. doi: 10.3390/life12081258 (PMC9409734; doi:10.3390/life12081258)
Supplement: Supplementary file 1 [file life-12-01258-s001.zip]

Archive with 1 entries (1 files):
- life-1845110-supplementary.pdf
